# Supplementary material for: Basic Affective Systems and Sex Differences in the Relationship between Anger and Fear
Source: Int J Environ Res Public Health. 2024 Sep 24;21(10):1266. doi: 10.3390/ijerph21101266 (PMC11507658; doi:10.3390/ijerph21101266)
Supplement: Supplementary file 1 [file ijerph-21-01266-s001.zip]

Archive with 1 entries (1 files):
- ijerph-3172664-supplementary.pdf
